# Supplementary material for: Unraveling the Molecular Mechanisms by Which the miR171b-SCL6 Module Regulates Maturation in Lilium
Source: Int J Mol Sci. 2024 Aug 23;25(17):9156. doi: 10.3390/ijms25179156 (PMC11394818; doi:10.3390/ijms25179156)
Supplement: Supplementary file 1 [file ijms-25-09156-s001.zip]

Archive with 1 entries (1 files):
- ijms-3072295-supplementary.pdf
